# Supplementary material for: Molecular Biomarkers in Perthes Disease: A Review
Source: Diagnostics (Basel). 2023 Jan 27;13(3):471. doi: 10.3390/diagnostics13030471 (PMC9914190; doi:10.3390/diagnostics13030471)
Supplement: Supplementary file 1 [file diagnostics-13-00471-s001.zip]

Archive with 1 entries (1 files):
- diagnostics-2136654-supplementary.pdf
